# Supplementary material for: MCMV Centrifugal Enhancement: A New Spin on an Old Topic
Source: Pathogens. 2021 Dec 3;10(12):1577. doi: 10.3390/pathogens10121577 (PMC8705575; doi:10.3390/pathogens10121577)
Supplement: Supplementary file 1 [file pathogens-10-01577-s001.zip]

Archive with 1 entries (1 files):
- pathogens-1425131-supplementary.pdf
